# Supplementary material for: Spatio–temporal variation in stable isotope signatures (δ13C and δ15N) of sponges on the Saba Bank
Source: PeerJ. 2018 Aug 14;6:e5460. doi: 10.7717/peerj.5460 (PMC6097495; doi:10.7717/peerj.5460)
Supplement: Supplemental Information 5 — (Sheet Stations) Names and positions of stations sampled on the Saba Bank in October 2011 and October 2013.(Sheet Sponges SI) Stable isotope signatures of sponges collected on the Saba Bank in October 2011 and October 2013. Position of station numbers are presented on sheet Stations.(Sheet Macroalgae SI) Stable isotope signatures of benthic primary producers collected on the Saba Bank in October 2011 and October 2013. Position of station numbers are presented on sheet Stations. (Sheet POM SI) Stable isotope signatures of particulate organic matter (POM) collected in surface water on the Saba Bank in October 2011 andOctober 2013. Position of station numbers are presented on sheet Stations.(sheet Nutriënt concentrations) Organic and inorganic nutrient concentrations in surface water at stations sampled in October 2011 and 2013 on the Saba Bank. In 2011 replicate water samples were analysed. PO43− is soluble reactive phosphate; Sum of ammonium (NH4+) nitrite (NO2−) and nitrate (NO3−) represents dissolved inorganic nitrogen (DIN); DOC is dissolved organic carbon; DON is dissolved organic nitrogen obtained by distracting DIN from total dissolved nitrogen (TDN); TOC is total organic carbon; TON is total organic nitrogen obtained by distracting DIN from total nitrogen (TN); POC is particulate organic carbon; PON is particulate organic nitrogen. Position of station numbers are presented on sheet Stations. [file peerj-06-5460-s005.xlsx]

## Sheet: Stations
Station names	Abbreviations of stns	Stn nrs in supplement	Exposition	Bottom depth (m)	Latitude	Longitude
				2011/2013
Dutch plains	DP	0	S-SE	nd/27	N 17o 14,094'	W 63o 26,771'
Scottish hill	SH	1	S-SE	25,0/17,8	N 17o 16,103'	W 63o 24,526'
Gorgonian delight	GD	2	S-SE	25,0/17,1	N 17o 15,716'	W 63o 20,658'
Pauls cathedral	PC	3	S-SE	24,9/21,0	N 17o 16,267'	W 63o 16,850'
Coral garden	CG	4	S-SE	23,9/24,1	N 17o 20,750'	W 63o 15,067'
Twelve monkeys	TM	5	E-NE	24,0/22,0	N 17o 27,500'	W 63o 13,333'
Eriks point	EP	6	E-NE	27,0/26,0	N 17o 23,817'	W 63o 11,783'
Tertre de Fleur	TdF	7	E-NE	17,5/15,1	N 17o 23,050'	W 63o 17,393'
La colline aux gorgones	LCG	8	E-NE	31,0/24,5	N 17o 31,533'	W 63o 16,217'
Devils corner	DC	9	E-NE	29,0/32,0	N 17o 30,350'	W 63o 15,233'
Rebeccas garden	RG	10	E-NE	28,0/23,5	N 17o 33,566'	W 63o 17,183'

## Sheet: Sponges SI
Year	Station nrs	Sponge species	d13C ‰	d15N ‰
2011	1	Agelas conifera	-17.201	4.772
2011	2	Agelas conifera	-18.323	3.925
2011	3	Agelas conifera	-17.681	5.288
2011	4	Agelas conifera	-17.687	5.218
2011	5	Agelas conifera	-17.614	6.441
2011	6	Agelas conifera	-18.165	4.608
2011	10	Agelas conifera	-18.017	5.019
2011	2	Xestospongia muta	-19.838	5.205
2011	4	Xestospongia muta	-19.712	5.454
2011	6	Xestospongia muta	-21.243	4.614
2011	7	Xestospongia muta	-19.506	4.037
2011	10	Xestospongia muta	-19.254	3.69
2011	2	Aplysina cauliformis	-18.277	3.81
2011	3	Aplysina cauliformis	-18.872	3.697
2011	4	Aplysina cauliformis	-18.158	3.374
2011	5	Aplysina cauliformis	-18.858	3.698
2011	6	Aplysina cauliformis	-18.436	2.77
2011	6	Aplysina cauliformis	-17.36	2.756
2011	7	Aplysina cauliformis	-18.689	3.851
2011	7	Aplysina cauliformis	-19.217	2.562
2011	10	Aplysina cauliformis	-18.35	4.155
2011	2	Amphimedon compressa	-16.863	4.383
2011	5	Amphimedon compressa	-16.658	4.715
2011	5	Amphimedon compressa	-18.265	5.288
2011	1	Plakortis spp.	-19.139	2.097
2011	2	Plakortis spp.	-19.353	4.081
2011	3	Plakortis spp.	-19.292	0.374
2011	4	Plakortis spp.	-19.101	0.091
2011	5	Plakortis spp.	-19.103	2.101
2011	6	Plakortis spp.	-19.96	1.233
2011	10	Plakortis spp.	-18.626	0.965
2011	1	Callyspongia plicifera	-16.342	2.82
2011	2	Callyspongia plicifera	-16.669	3.701
2011	3	Callyspongia plicifera	-16.761	3.715
2011	4	Callyspongia plicifera	-16.84	3.512
2011	6	Callyspongia plicifera	-17.188	3.689
2011	1	Aiolochroia crassa	-17.192	4.168
2011	2	Aiolochroia crassa	-17.677	3.401
2011	5	Aiolochroia crassa	-17.966	3.236
2011	7	Aiolochroia crassa	-17.649	4.142
2011	10	Aiolochroia crassa	-18.621	2.684
2013	0	Agelas conifera	-18.8583	5.3812
2013	1	Agelas conifera	-18.2373	4.5032
2013	2	Agelas conifera	-17.1643	4.5392
2013	4	Agelas conifera	-17.9853	4.5912
2013	3	Agelas conifera	-18.3693	4.5432
2013	6	Agelas conifera	-17.3903	4.3642
2013	5	Agelas conifera	-17.3553	4.2372
2013	8	Agelas conifera	-17.5554	5.24775
2013	9	Agelas conifera	-18.3704	4.37475
2013	10	Agelas conifera	-17.6804	4.03875
2013	0	Xestospongia	-21.1336	3.451
2013	0	Xestospongia	-20.0676	3.541
2013	1	Xestospongia	-19.5956	3.828
2013	2	Xestospongia	-19.3353	5.9592
2013	4	Xestospongia	-19.4383	5.4622
2013	3	Xestospongia	-20.4973	4.8632
2013	6	Xestospongia	-18.4866	4.705
2013	5	Xestospongia	-19.9124	6.64975
2013	8	Xestospongia	-18.9986	5.363
2013	9	Xestospongia	-18.8806	5.173
2013	10	Xestospongia	-19.9674	5.15375
2013	0	Aplysina cauliformis	-20.1063	2.4052
2013	1	Aplysina cauliformis	-18.0283	2.6912
2013	2	Aplysina cauliformis	-19.2673	3.0122
2013	4	Aplysina cauliformis	-18.8433	1.8682
2013	3	Aplysina cauliformis	-18.6463	2.0992
2013	7	Aplysina cauliformis	-19.3293	2.3982
2013	7	Aplysina cauliformis	-19.5673	2.3532
2013	7	Aplysina cauliformis	-18.9353	2.9072
2013	6	Aplysina cauliformis	-19.1153	2.2352
2013	6	Aplysina cauliformis	-19.0383	1.7692
2013	6	Aplysina cauliformis	-18.3883	2.0112
2013	5	Aplysina cauliformis	-19.3434	3.11075
2013	8	Aplysina cauliformis	-19.1324	2.02875
2013	9	Aplysina cauliformis	-19.2574	2.16475
2013	10	Aplysina cauliformis	-19.4156	2.974
2013	0	Amphimedon compressa	-18.0903	4.0412
2013	1	Amphimedon compressa	-17.0153	4.8232
2013	2	Amphimedon compressa	-17.0043	4.5282
2013	4	Amphimedon compressa	-18.4883	5.3992
2013	3	Amphimedon compressa	-18.3753	4.1012
2013	7	Amphimedon compressa	-17.6313	5.8272
2013	6	Amphimedon compressa	-17.3233	4.9432
2013	5	Amphimedon compressa	-16.9583	4.7582
2013	8	Amphimedon compressa	-16.3144	6.44075
2013	9	Amphimedon compressa	-17.6024	4.64075
2013	10	Amphimedon compressa	-17.4754	5.50875
2013	0	Plakortis spp.	-20.7923	-0.1798
2013	1	Plakortis spp.	-19.7233	0.0512
2013	2	Plakortis spp.	-19.5583	1.2522
2013	4	Plakortis spp.	-19.5053	3.0562
2013	3	Plakortis spp.	-19.6553	3.6762
2013	6	Plakortis spp.	-19.4083	3.6182
2013	5	Plakortis spp.	-20.4094	3.14875
2013	8	Plakortis spp.	-19.0994	1.59175
2013	9	Plakortis spp.	-19.6096	2.655
2013	10	Plakortis spp.	-18.9476	-0.036
2013	0	Aiolochroia crassa	-18.0613	3.1462
2013	1	Aiolochroia crassa	-18.8123	1.5432
2013	2	Aiolochroia crassa	-18.8463	2.4262
2013	4	Aiolochroia crassa	-17.3543	3.4952
2013	3	Aiolochroia crassa	-18.4493	3.7062
2013	7	Aiolochroia crassa	-18.5403	3.3872
2013	6	Aiolochroia crassa	-18.5693	2.3242
2013	5	Aiolochroia crassa	-17.9273	2.6822
2013	8	Aiolochroia crassa	-18.3324	3.59275
2013	9	Aiolochroia crassa	-18.7096	2.291
2013	10	Aiolochroia crassa	-18.2284	3.15475
2013	0	Callyspongia plicifera	-17.3603	3.3732
2013	1	Callyspongia plicifera	-17.6553	2.4892
2013	1	Callyspongia plicifera	-17.2543	2.9932
2013	2	Callyspongia plicifera	-16.7763	3.3062
2013	4	Callyspongia plicifera	-17.0603	2.6132
2013	3	Callyspongia plicifera	-17.0643	3.2682
2013	6	Callyspongia plicifera	-17.4303	2.4622
2013	5	Callyspongia plicifera	-17.2514	2.88075
2013	8	Callyspongia plicifera	-17.4664	3.69875
2013	9	Callyspongia plicifera	-17.2284	3.14375
2013	10	Callyspongia plicifera	-17.5224	3.31175

## Sheet: Macoalgae SI
Year	Station	Macroalgal species	d13C ‰	d15N ‰
2011	1	Lobophora spp.	-12.284	0.103
2011	2	Lobophora spp.	-16.764	0.5
2011	3	Lobophora spp.	-13.337	0.62
2011	4	Lobophora spp.	-16.847	1.273
2011	5	Lobophora spp.	-14.53	1.303
2011	6	Lobophora spp.	-12.247	0.415
2011	10	Lobophora spp.	-13.17	0.83
2011	1	Dictyota spp.	-18.439	1.154
2011	2	Dictyota spp.	-15.053	0.163
2011	3	Dictyota spp.	-15.505	0.182
2011	4	Dictyota spp.	-16.849	1.193
2011	5	Dictyota spp.	-18.434	0.416
2011	6	Dictyota spp.	-16.49	0.017
2011	7	Dictyota spp.	-15.036	0.353
2013	0	Lobophora spp.	-12.9476	2.42
2013	2	Lobophora spp.	-13.9026	1.451
2013	4	Lobophora spp.	-13.9323	1.4862
2013	3	Lobophora spp.	-14.8356	0.43
2013	6	Lobophora spp.	-11.8546	-0.19
2013	5	Lobophora spp.	-11.2116	2.349
2013	8	Lobophora spp.	-16.6246	0.436
2013	9	Lobophora spp.	-18.9694	1.09375
2013	10	Lobophora spp.	-14.3096	3.379
2013	0	Dictyota spp.	-17.36	-0.263
2013	4	Dictyota spp.	-16.9533	0.2532
2013	3	Dictyota spp.	-16.2533	1.0622
2013	6	Dictyota spp.	-15.4333	-0.2288
2013	5	Dictyota spp.	-17.1496	0.55
2013	8	Dictyota spp.	-15.4333	-0.2288
2013	9	Dictyota spp.	-18.3614	1.82875
2013	10	Dictyota spp.	-16.2294	0.57475
Additional benthic primary producers			d13C ‰	d15N ‰
2013	2	Sargassum spp.	-14.6196	1.82
2013	7	Sargassum spp.	-14.9016	-0.411
2013	10	Sargassum spp.	-19.5034	2.51875
2013	1	filamentous benthic cyanobacteria	-15.0693	-0.0048

## Sheet: POM SI
Year	station nr	d13C ‰ in POC	d15N ‰ in PON
2011	1	-26.5323	nd
2011	1	-25.6803	nd
2011	2	-25.8453	nd
2011	2	-24.0903	nd
2011	3	-21.8293	4.31814
2011	3	-25.1412	nd
2011	4	-25.0233	nd
2011	4	-25.1813	nd
2011	5	-24.6242	nd
2011	5	-24.2003	nd
2011	6	-24.5853	nd
2011	6	-24.6083	nd
2011	7	-24.6273	nd
2011	7	-24.2243	nd
2011	9	-24.3392	nd
2011	9	-24.3553	nd
2011	10	-24.4753	nd
2011	10	-24.7773	nd
2013	0	-27.2556	nd
2013	1	-26.7366	nd
2013	2	-25.1846	nd
2013	3	-17.7786	6.253
2013	4	-25.7376	5.248
2013	5	-24.5926	3.099
2013	6	-27.6666	5.809
2013	7	-25.3346	3.46
2013	8	-26.2196	nd
2013	9	-25.2956	2.923
2013	10	-26.5766	3.517

## Sheet: Nutrient concentrations
Year	Station name	Station number	PO4	NH4+	NO2-	NO3-	DIN	DIN/PO43-	DOC	TDN	DON	TOC	TN	TON	POC	PON	POC/PON
			µmol/L	µmol/L	µmol/L	µmol/L	µmol/L		µmol/L	µmol/L	µmol/L	µmol/L	µmol TN/L	µmol/L	mmol/L	mmol/L
2011	Scottish Hill	1	0.01	0.29	0.0335	0.3715	0.57	57	95	8	7.43	120.994	10.9329	10.3629	5.2451	0.537277	9.76237
2011	Scottish Hill	1	0.011	0.125	0.032	0.383	0.54	49.0909	90	9	8.46	89.6197	12.8417	12.3017	6.13496	0.664966	9.22598
2011	Gorgonian Delight	2	0.0045	0.16	0.022	0.058	0.24	53.3333	91	8	7.76	101.335	7.36537	7.12537	2.99444	0.315958	9.47735
2011	Gorgonian Delight	2	0.0165	0.195	0.0305	0.2445	0.47	28.4848	97	7	6.53	83.9273	6.78336	6.31336	5.35896	0.530809	10.0958
2011	Paul's Cathedral	3	0.022	0.205	0.0195	0.3105	0.535	24.3182	105	9	8.465				10.2645	0.950495	10.7991
2011	Paul's Cathedral	3	0.0115	0.22	0.0165	0.0485	0.285	24.7826	97	12	11.715	94.8487	8.75594	8.47094
2011	Coral Garden	4	0.0125	0.245	0.0155	0.1195	0.38	30.4	90	8	7.62	126.733	7.47294	7.09294	3.08996	0.277032	11.1538
2011	Coral Garden	4	0.015	0.17	0.012	0.038	0.22	14.6667	91	10	9.78	97.6287	7.68704	7.46704	6.57677
2011	Twelve Monkeys	5	0.016	0.195	0.022	0.103	0.32	20	84	11	10.68	95.8132	12.43	12.11	3.10854	0.322831	9.62902
2011	Twelve Monkeys	5	0.0155	0.18	0.018	0.062	0.26	16.7742	79	8	7.74	87.2463	12.4516	12.1916	3.34449	0.324876	10.2947
2011	Erik's Point	6	0.016	0.165	0.018	0.107	0.29	18.125	94	14	13.71	95.4775	10.5099	10.2199	2.18883
2011	Erik's Point	6	0.0165	0.205	0.036	0.164	0.405	24.5455	88.5606	15.0654	14.6604	105.075	11.4962	11.0912	2.94326
2011	Tertre de Fleur	7	0.017	0.145	0.021	0.079	0.245	14.4118	88.154	12.6331	12.3881	121.854	14.0667	13.8217	2.47994	0.273623	9.06333
2011	Tertre de Fleur	7	0.022	0.235	0.026	0.119	0.38	17.2727	93.1939	13.8066	13.4266	93.3925	8.26167	7.88167	2.2874	0.252848	9.04654
2011	Devil's Corner	9	0.019	0.295	0.0235	0.0965	0.415	21.8421	107.623	15.4892	15.0742	138.307	18.0631	17.6481	2.15151
2011	Devil's Corner	9	0.0235	0.195	0.024	0.186	0.405	17.234	78.9631	9.08433	8.67933	82.6035	8.9574	8.5524	3.32454	0.340659	9.75912
2011	Rebecca's Garden	10	0.021	0.29	0.02	0.135	0.445	21.1905	82.3104	13.6036	13.1586	85.5755	17.5459	17.1009	3.54191	0.432771	8.18425
2011	Rebecca's Garden	10	0.0175	0.21	0.0155	0.0595	0.285	16.2857	74.9917	9.07393	8.78893	83.9273	11.5654	11.2804	4.3315	0.502562	8.61885
2013	Dutch plain	0	0.0195	0.079	0.015	0.072	0.166	8.53684	98	7.1	6.934	85	6.3	6.3	8.521	0.917017	9.29209
2013	Scottish Hill	1	0.016	0.0975	0.0145	0.1735	0.2855	17.8961	83	6.3	6.0145	84	5.8	5.8	16.355	1.21113	13.504
2013	Gorgonian Delight	2	0.0215	0.096	0.0275	0.8735	0.997	46.5272	78	6.4	5.403	75	6.4	6.4	13.333	1.56645	8.51161
2013	Paul's Cathedral	3	0.022	0.13	0.0295	0.3865	0.546	24.8716	63	5.3	4.754	75	6.7	6.7	13.469	1.51398	8.89641
2013	Coral Garden	4	0.0245	0.1555	0.0295	0.5115	0.6965	28.4425	63	5.4	4.7035	75	7.5	7.5	12.678	1.16391	10.8926
2013	Twelve Monkeys	5	0.018	0.1125	0.025	0.6675	0.805	44.8885	70	5.7	4.895	84	6.6	6.6	12.551	0.481827	26.0488
2013	Erik's Point	6	0.0235	0.1825	0.027	0.295	0.47	20.4348		9	8.53	83	6.6	6.6	13.65	0.585596	23.3096
2013	Tertre de Fleur	7	0.039	0.121	0.022	0.1975	0.3405	8.73092	64	5.3	4.9595	76	6.3	6.3	12.386	0.941793	13.1515
2013	La Colline aux Gorgones	8	0.0195	0.113	0.0165	0.13	0.26	13.6842	73	4.8	4.54				12.975
2013	Devil's Corner	9	0.023	0.1785	0.0355	0.365	0.584	25.3913	63	6.1	5.516				13.889	0.703066	19.7549
2013	Rebecca's Garden	10	0.018	0.103	0.0315	0.594	0.7285	40.6269	68	6.1	5.3715				12.822	0.629902	20.3555
